# Supplementary material for: Using Explainable Artificial Intelligence to Discover Interactions in an Ecological Model for Obesity
Source: Int J Environ Res Public Health. 2022 Aug 2;19(15):9447. doi: 10.3390/ijerph19159447 (PMC9367834; doi:10.3390/ijerph19159447)
Supplement: Supplementary file 1 [file ijerph-19-09447-s001.zip]

Archive with 3 entries (3 files):
- Supplementary  File S2-Data_Partioning_Rcode.pdf
- Supplementary  File S3-waist_to_height_ratio_zscore_Rcode.pdf
- Supplementary File S1-missing_data_convergence_plots_and_Rcode.pdf
